# Supplementary material for: Enhancing green total factor productivity through manufacturing output servitization: A case study in China
Source: Heliyon. 2023 Dec 17;10(1):e23769. doi: 10.1016/j.heliyon.2023.e23769 (PMC10772172; doi:10.1016/j.heliyon.2023.e23769)
Supplement: Multimedia component 1 [file mmc1.zip]

Archive with 1 entries (1 files):
- hly_23769_renamed_b6c1b_mmc1.dta
